# Supplementary material for: The Canine Gut Health: The Impact of a New Feed Supplement on Microbiota Composition
Source: Animals (Basel). 2024 Apr 15;14(8):1189. doi: 10.3390/ani14081189 (PMC11047554; doi:10.3390/ani14081189)
Supplement: Supplementary file 1 [file animals-14-01189-s001.zip]

Archive with 1 entries (1 files):
- animals-2926706-supplementary.pdf
